# Supplementary material for: Production and Characterization of Medium-Sized and Short Antioxidant Peptides from Soy Flour-Simulated Gastrointestinal Hydrolysate
Source: Antioxidants (Basel). 2021 May 6;10(5):734. doi: 10.3390/antiox10050734 (PMC8148578; doi:10.3390/antiox10050734)
Supplement: Supplementary file 1 [file antioxidants-10-00734-s001.zip]

Archive with 1 entries (1 files):
- antioxidants-1188856-supplementary.pdf
